# Supplementary material for: Cecal Microbiota in Broilers Fed with Prebiotics
Source: Front Genet. 2017 Oct 17;8:153. doi: 10.3389/fgene.2017.00153 (PMC5650999; doi:10.3389/fgene.2017.00153)
Supplement: Supplementary file 1 [file DataSheet1.XLS]

## Sheet: Phylum
Taxonomy	Total	Neg1	Neg1	Neg1	Neg1	Mos1	Mos1	Mos1	Mos1	Nuc1	Nuc1	Nuc1	Nuc1	Mean	Neg2	Neg2	Neg2	Neg2	Mos2	Mos2	Mos2	Mos2	Nuc2	Nuc2	Nuc2	Nuc2	Mean
Firmicutes	0.73	0.925	0.884	0.911	0.892	0.9	0.916	0.905	0.916	0.728	0.466	0.93	0.777	0.845833	0.734	0.731	0.705	0.719	0.611	0.601	0.611	0.43	0.505	0.55	0.585	0.587	0.614083
Bacteroidetes	0.145	0	0	0	0	0	0	0	0	0.003	0.001	0	0.001	0.000416667	0.191	0.166	0.157	0.117	0.289	0.311	0.289	0.484	0.424	0.375	0.342	0.339	0.290333
Proteobacteria	0.062	0.019	0.066	0.034	0.055	0.067	0.028	0.026	0.022	0.163	0.247	0.036	0.189	0.0793333	0.034	0.052	0.058	0.067	0.055	0.053	0.055	0.046	0.031	0.032	0.027	0.031	0.0450833
Tenericutes	0.042	0.052	0.044	0.05	0.046	0.031	0.053	0.066	0.059	0.038	0.022	0.031	0.027	0.04325	0.027	0.039	0.072	0.089	0.022	0.026	0.022	0.038	0.039	0.041	0.044	0.04	0.0415833
Cyanobacteria	0.013	0	0	0	0	0	0	0	0	0.062	0.257	0	0	0.0265833	0	0	0	0	0	0	0	0	0	0	0	0	0
Unassigned	0.004	0.001	0.001	0.001	0.001	0.001	0.001	0	0.001	0.001	0.001	0.001	0	0.000833333	0.011	0.01	0.005	0.006	0.02	0.007	0.02	0.002	0.001	0.001	0.001	0.002	0.00716667
Actinobacteria	0.002	0.003	0.004	0.004	0.005	0.001	0.002	0.002	0.002	0.003	0.006	0.002	0.006	0.00333333	0.003	0.002	0.002	0.002	0.002	0.001	0.002	0	0	0	0	0	0.00116667
Archaea	0	0	0	0	0	0	0	0	0	0	0	0	0	0	0	0	0	0	0	0	0	0	0	0	0	0	0
Acidobacteria	0	0	0	0	0	0	0	0	0	0.002	0.001	0	0	0.00025	0	0	0	0	0	0	0	0	0	0	0	0	0
Armatimonadetes	0	0	0	0	0	0	0	0	0	0	0	0	0	0	0	0	0	0	0	0	0	0	0	0	0	0	0
Chloroflexi	0	0	0	0	0	0	0	0	0	0	0	0	0	0	0	0	0	0	0	0	0	0	0	0	0	0	0
Deinococcus-Thermus	0	0	0	0	0	0	0	0	0	0	0	0	0	0	0	0	0	0	0	0	0	0	0	0	0	0	0
Elusimicrobia	0	0	0	0	0	0	0	0	0	0	0	0	0	0	0	0	0	0	0	0	0	0	0	0	0	0	0
Fibrobacteres	0	0	0	0	0	0	0	0	0	0	0	0	0	0	0	0	0	0	0	0	0	0	0	0	0	0	0
Fusobacteria	0	0	0	0	0	0	0	0	0	0	0	0	0	0	0	0	0	0	0	0	0	0	0	0	0	0	0
Gemmatimonadetes	0	0	0	0	0	0	0	0	0	0	0	0	0	0	0	0	0	0	0	0	0	0	0	0	0	0	0
Latescibacteria	0	0	0	0	0	0	0	0	0	0	0	0	0	0	0	0	0	0	0	0	0	0	0	0	0	0	0
Nitrospirae	0	0	0	0	0	0	0	0	0	0	0	0	0	0	0	0	0	0	0	0	0	0	0	0	0	0	0
Omnitrophica	0	0	0	0	0	0	0	0	0	0	0	0	0	0	0	0	0	0	0	0	0	0	0	0	0	0	0
Parcubacteria	0	0	0	0	0	0	0	0	0	0	0	0	0	0	0	0	0	0	0	0	0	0	0	0	0	0	0
Planctomycetes	0	0	0	0	0	0	0	0	0	0	0	0	0	0	0	0	0	0	0	0	0	0	0	0	0	0	0
SM2F11	0	0	0	0	0	0	0	0	0	0	0	0	0	0	0	0	0	0	0	0	0	0	0	0	0	0	0
Saccharibacteria	0	0	0	0	0	0	0	0	0	0	0	0	0	0	0	0	0	0	0	0	0	0	0	0	0	0	0
Spirochaetae	0	0	0	0	0	0	0	0	0	0	0	0	0	0	0	0	0	0	0	0	0	0	0	0	0	0	0
Synergistetes	0	0	0	0	0	0	0	0	0	0	0	0	0	0	0	0	0	0	0	0	0	0	0	0	0	0	0
TM6	0	0	0	0	0	0	0	0	0	0	0	0	0	0	0	0	0	0	0	0	0	0	0	0	0	0	0
Verrucomicrobia	0	0	0	0	0	0	0	0	0	0	0	0	0	0	0	0	0	0	0	0	0	0	0	0	0	0	0
WCHB1-60	0	0	0	0	0	0	0	0	0	0	0	0	0	0	0	0	0	0	0	0	0	0	0	0	0	0	0
Other	0	0	0	0	0	0	0	0	0	0	0	0	0	0	0	0	0	0	0	0	0	0	0	0	0	0	0
